# Supplementary material for: Assembly methods for nanopore-based metagenomic sequencing: a comparative study
Source: Sci Rep. 2020 Aug 12;10:13588. doi: 10.1038/s41598-020-70491-3 (PMC7423617; doi:10.1038/s41598-020-70491-3)
Supplement: Supplementary file 3 — Supplementary Table 3 [file 41598_2020_70491_MOESM3_ESM.xlsx]

## Sheet: Fig1
Supplementary Table S3. General assembly metrics for the subsampled Even datasets.
	Even 3 Gbp				Even 6 Gbp
Assembler	Time	Contigs	N50 (bp)	L50	Time	Contigs	N50 (bp)	L50
Minia (GridION)	9197.74	4540	643	1846	37099.6	3901	654	1581
Minia (PromethION	8304.53	5490	659	2182	33416.5	4677	679	1846
Megahit (G)	5253.51	103985	1216	27139	10327.8	186134	1105	52475
Megahit (P)	4989.36	102456	1253	26557	9674.74	180636	1139	50217
Canu (G)	10978.7	883	1163820	6	38568.4	1555	640396	13
Canu (P)	12483	900	642230	11	43858.4	1565	568807	13
Unicycler (G)	7700.91	94	2779880	4	16631.6	304	45271	72
Unicycler (P)	8968.16	83	2034125	5	17319.4	294	66707	67
miniasm (G)	654.505	130	1885531	5	2510.74	287	1880034	5
miniasm (P)	708.913	130	2033537	5	2729.34	255	2041461	5
metaFlye v2.4 (G)	3559.96	359	2916346	5	7950.86	897	1282129	9
metaFlye v2.4 (P)	3330.58	322	2131086	6	7838.85	876	1904318	8
metaFlye v2.7 (G)	3027.98	281	2713249	5	7362.65	821	2116196	7
metaFlye v2.7 (P)	3145.59	251	4024367	4	7623.86	786	2833748	6
Raven (G)	1575.82	107	2838930	4	5295.18	574	1245136	7
Raven (P)	1709.4	111	2716031	4	4979.57	568	789908	7
RedBean (G)	581.017	537	820672	10	1238.88	999	1093208	7
RedBean (P)	595.181	449	787102	13	1259.51	925	702782	11
Shasta (G)	127.911	108	855983	4	284.967	165	4762717	2
Shasta (P)	143.778	95	1043084	4	285.085	148	4664589	2
Pomoxis (G)	7594.56	411	1359179	6	17591.1	940	233266	19
Pomoxis (P)	6928.87	399	1705012	7	17020.4	923	299631	14
