# Supplementary material for: Assembly methods for nanopore-based metagenomic sequencing: a comparative study
Source: Sci Rep. 2020 Aug 12;10:13588. doi: 10.1038/s41598-020-70491-3 (PMC7423617; doi:10.1038/s41598-020-70491-3)
Supplement: Supplementary file 5 — Supplementary Table 5 [file 41598_2020_70491_MOESM5_ESM.xlsx]

## Sheet: BGCs
Supplementary Table S5. BGCs profiles for the GridION datasets.
				thiopeptide	NRPS	NRPS-like	betalactone	hserlactone	phenazine	bacteriocin	TransAT-PKS-like	siderophore	terpene	sactipeptide	head_to_tail	lanthipeptide	CDPS	phosphonate	lassopeptide	arylpolyene	other	TransAT-PKS	PKS-like	T3PKS	LAP	NAGGN	TOTAL
	Even	Reference		3	11	5	2	2	2	5	1	3	6	1	1	1	1	1	0	0	1	2	1	4	1	1	55
		3Gb	Raven	1	10	2	2	2	2	3	1	3	3	1	1	1	1	1	3	0	1	1	1	3	1	0	44
			MetaFlye	1	11	0	2	2	2	3	1	3	3	1	1	1	1	0	3	0	1	1	1	3	1	1	43
			Pomoxis	2	13	1	2	2	2	3	1	3	2	1	1	1	1	0	3	0	1	0	1	3	0	0	43
			Pomoxis+Medaka	3	13	1	2	1	2	4	1	3	2	1	1	1	1	1	0	0	1	1	1	6	0	0	46
		6Gb	Raven	1	11	1	3	2	2	3	1	3	3	1	1	1	1	0	2	0	1	1	0	4	1	0	43
			MetaFlye	1	11	1	3	2	2	3	1	3	4	1	0	1	1	0	2	0	1	1	1	4	1	1	45
			Pomoxis	2	11	1	2	2	2	3	1	3	4	1	1	1	1	0	3	0	1	1	0	4	0	0	44
			Pomoxis+Medaka	3	11	2	2	1	2	4	1	3	3	1	1	1	1	1	0	0	1	1	1	4	1	0	45
				thiopeptide	NRPS	NRPS-like	betalactone	hserlactone	phenazine	bacteriocin	TransAT-PKS-like	siderophore	terpene	sactipeptide	head_to_tail	lanthipeptide	CDPS	phosphonate	lassopeptide	arylpolyene	other	TransAT-PKS	PKS-like	T3PKS	LAP	NAGGN	TOTAL
	Even	Reference		3	11	5	2	2	2	5	1	3	6	1	1	1	1	1	0	0	1	2	1	4	1	1	55
		14Gbps	Raven	1	12	0	3	1	2	4	1	3	3	1	1	1	1	1	0	0	1	2	0	4	1	1	44
			MetaFlye	1	11	2	3	2	2	3	1	3	4	1	1	1	1	0	0	0	1	1	0	3	1	1	43
			Pomoxis																								0
