# Supplementary material for: Assembly methods for nanopore-based metagenomic sequencing: a comparative study
Source: Sci Rep. 2020 Aug 12;10:13588. doi: 10.1038/s41598-020-70491-3 (PMC7423617; doi:10.1038/s41598-020-70491-3)
Supplement: Supplementary file 6 — Supplementary Table 6 [file 41598_2020_70491_MOESM6_ESM.xlsx]

## Sheet: Polishing
Supplementary Table S6. Accuracy metrics after each round of polishing.
Polished by ONT
					Racon 0					Racon 1							Racon 2							Racon 3							Racon 4							Medaka
			Time assembly (s)	Assembly size	Time	INDELs		SNPs		Time	INDELs			SNPs			Time	INDELs			SNPs			Time	INDELs			SNPs			Time	INDELs			SNPs			Time	INDELs			SNPs
						Number	INDELs (%)	Number	Similarity (%)		Number	INDELs (%)	Improvement (%)	Number	Similarity (%)	Improvement (%)		Number	INDELs (%)	Improvement (%)	Number	Similarity (%)	Improvement (%)		Number	INDELs (%)	Improvement (%)	Number	Similarity (%)	Improvement (%)		Number	INDELs (%)	Improvement (%)	Number	Similarity (%)	Improvement (%)		Number	INDELs (%)	Improvement (%)	Number	Similarity (%)	Improvement (%)
Even	6Gbps	Raven	1558.86	42640413	---	2764037	6.4822	1752417	95.8902	2003.62	350813	0.822724	87.3079	167380	99.6075	90.4486	1999.77	287800	0.674947	89.5877	181370	99.5747	89.6503	2000.03	282978	0.663638	89.7621	187638	99.56	89.2926	2007.41	280377	0.657538	89.8563	187141	99.5611	89.321	3895.88	224011	0.525349	91.8955	171207	99.5985	90.2302
		Canu	38568.4	43633440	---	352403	0.807644	68122	99.8439	1973.07	247675	0.567627	29.7182	85270	99.8046	-25.1725	1963.38	243449	0.557941	30.9174	87269	99.8	-28.1069	1969.73	242628	0.55606	31.1504	88220	99.7978	-29.503	1963.52	241986	0.554588	31.3326	87811	99.7988	-28.9026	7207.21	189786	0.434955	46.1452	76785	99.824	-12.7169
		Redbean	1238.88	36141508	---	757944	2.09716	386493	98.9306	1964.9	277795	0.768631	63.3489	272410	99.2463	29.5175	1970.43	262307	0.725778	65.3923	285848	99.2091	26.0406	1971.7	262738	0.72697	65.3354	294623	99.1848	23.7702	1970.87	264223	0.731079	65.1395	298916	99.1729	22.6594	5189.14	213128	0.589704	71.8808	277559	99.232	28.1852
		MetaFlye v2.4	4933.33	51331269	---	1671363	3.25603	486119	99.053	2091.16	537899	1.0479	67.8167	330485	99.3562	32.0156	2043.12	503091	0.980087	69.8994	323815	99.3692	33.3877	2036.08	499283	0.972668	70.1272	323334	99.3701	33.4867	2038.23	498216	0.97059	70.191	325430	99.366	33.0555	4458.51	438834	0.854906	73.7439	310218	99.3957	36.1848
		MetaFlye v2.7	4240.81	49629091	---	1037769	2.09105	401611	99.1908	2007.93	463579	0.934087	55.3293	265562	99.4649	33.8758	1991.4	442086	0.89078	57.4003	265157	99.4657	33.9767	1991.71	438742	0.884042	57.7226	263802	99.4685	34.3141	1989.44	437419	0.881376	57.8501	264380	99.4673	34.1701	4125.57	376735	0.759101	63.6976	245501	99.5053	38.8709
		Pomoxis	2752.11	48419125	---	3069814	6.34009	1940918	95.9914	2053.08	412803	0.852562	86.5528	191383	99.6047	90.1396	2040.35	341131	0.704538	88.8876	183189	99.6217	90.5617	2097.39	333211	0.688181	89.1456	185225	99.6175	90.4568	2040.69	330470	0.68252	89.2349	180526	99.6272	90.6989	4662.91	270043	0.55772	91.2033	163635	99.662	91.5692
Polished by Illumina
					Racon 0					Racon 1							Racon 2							Racon 3							Racon 4
			Time assembly (s)	Assembly size	Time	INDELs		SNPs		Time	INDELs			SNPs			Time	INDELs			SNPs			Time	INDELs			SNPs			Time	INDELs			SNPs
						Number	INDELs (%)	Number	Similarity (%)		Number	INDELs (%)	Improvement (%)	Number	Similarity (%)	Improvement (%)		Number	INDELs (%)	Improvement (%)	Number	Similarity (%)	Improvement (%)		Number	INDELs (%)	Improvement (%)	Number	Similarity (%)	Improvement (%)		Number	INDELs (%)	Improvement (%)	Number	Similarity (%)	Improvement (%)
Even	6Gbps	Raven	1558.86	42640413	---	2764037	6.4822	1752417	95.8902	422.979	570197	1.33722	79.3709	407466	99.0444	76.7483	459.614	393501	0.922836	85.7635	297055	99.3033	83.0488	464.607	352933	0.827696	87.2312	268950	99.3693	84.6526	473.34	338275	0.79332	87.7616	259477	99.3915	85.1932
		Canu	38568.4	43633440	---	352403	0.807644	68122	99.8439	500.135	71364	0.163553	79.7493	48795	99.8882	28.3712	488.771	69271	0.158757	80.3432	51398	99.8822	24.5501	485.928	69428	0.159116	80.2987	52788	99.879	22.5096	487.997	69263	0.158738	80.3455	52216	99.8803	23.3493
		Redbean	1238.88	36141508	---	757944	2.09716	386493	98.9306	459.096	369400	1.02209	51.2629	300914	99.1674	22.1424	456.065	333417	0.922532	56.0103	286739	99.2066	25.81	458.381	320060	0.885575	57.7726	280860	99.2229	27.3312	463.344	314603	0.870476	58.4926	278989	99.2281	27.8153
		MetaFlye v2.4	4933.33	51331269	---	1671363	3.25603	486119	99.053	493.856	430930	0.839508	74.2169	300431	99.4147	38.1981	492.047	400126	0.779498	76.0599	303213	99.4093	37.6258	488.09	394573	0.76868	76.3921	302466	99.4108	37.7794	489.376	392888	0.765397	76.493	302370	99.4109	37.7992
		MetaFlye v2.7	4240.81	49629091	---	1037769	2.09105	401611	99.1908	493.516	297930	0.600313	71.2913	233760	99.529	41.7944	490.326	279311	0.562797	73.0854	235191	99.5261	41.4381	491.269	275635	0.55539	73.4397	235557	99.5254	41.347	492.03	274609	0.553323	73.5385	235101	99.5263	41.4605
		Pomoxis	2752.11	48419125	---	3069814	6.34009	1940918	95.9914	442.708	695928	1.4373	77.33	493741	98.9803	74.5615	422.968	502414	1.03764	83.6337	372377	99.2309	80.8144	423.815	460380	0.950823	85.003	343769	99.29	82.2883	431.108	444676	0.918389	85.5146	333565	99.3111	82.8141
